# Supplementary material for: Causal Relationship Between Epilepsy, Status Epilepticus and Sleep-Related Traits: A Bidirectional Mendelian Randomization Study
Source: Brain Sci. 2025 Jul 14;15(7):749. doi: 10.3390/brainsci15070749 (PMC12294028; doi:10.3390/brainsci15070749)
Supplement: Supplementary file 1 [file brainsci-15-00749-s001.zip]

Archive with 3 entries (3 files):
- Supplementary Material_code.pdf
- Supplementary Table S1.xlsx
- Supplementary Table S2.xlsx
