# Supplementary material for: Causal Relationship Between Epilepsy, Status Epilepticus and Sleep-Related Traits: A Bidirectional Mendelian Randomization Study
Source: Brain Sci. 2025 Jul 14;15(7):749. doi: 10.3390/brainsci15070749 (PMC12294028; doi:10.3390/brainsci15070749)
Supplement: Supplementary file 1 [file brainsci-15-00749-s001.zip › Supplementary Table S1.xlsx]

## Sheet: Sheet1
	Table S1. Comparison of previous Mendelian randomization studies on sleep, epilepsy, and related traits.
	Study	MR Direction	Epilepsy Phenotype	Sleep-related traits	Database used	Ancestry	Key Features
	Li et al., 2025 (Epilepsy Behav) [1]	Sleep ↔ Epilepsy	Overall	3 traits (duration, insomnia, chronotype)	Epilepsy: FinnGen Sleep: UK Biobank	European	Epilepsy was associated with increased sleep duration, and both evening chronotype and insomnia increased the risk of epilepsy.
	Li & Yue, 2024 (Preprint) [2]	Sleep → Epilepsy	Overall, focal epilepsy, generalized epilepsy	7 traits (getting up in morning, sleep apnea, insomnia, sleep duration, daytime napping, chronotype, daytime sleepiness)	Epilepsy: FinnGen, Biobank Japan (MRC-IEU database) Sleep: UK Biobank	European, East Asian	European: Morningness decreased the risk of epilepsy and generalized epilepsy, while evening chronotype increased the risk. East Asian population: Insomnia increased the risk of epilepsy.
	Zhang et al., 2024 (Brain Behav) [3]	Phenome → Epilepsy	Overall, focal epilepsy, generalized epilepsy	5 traits (sleep duration, daytime sleepiness, daytine napping, insomnia, chronotype)	Epilepsy: UK Biobank, ILAE Sleep: UK Biobank	European	No associations found
	Zhang et al., 2024 (JAD) [4]	Epilepsy ↔ Psychiatry	Overall, focal epilepsy, generalized epilepsy	–	Epilepsy: ILAE Psychiatry: Psychiatric Genomics Consortium	European mostly	Psychiatric traits assessed; sleep not included
	Liu et al., 2023 (Behav Brain Funct) [5]	Sleep ↔ Brain structure	–	5 traits (sleep duration, daytime sleepiness, daytine napping, insomnia, chronotype)	Brain structure: ENIGMA Consortium, UK Biobank Sleep: UK Biobank	European	Brain structural traits assessed; epilepsy not assessed
	This study	Sleep ↔ Epilepsy	Overall, focal epilepsy and subtypes, generalized epilepsy and subtypes, status epilepticus	5 traits (sleep duration, daytime sleepiness, daytine napping, insomnia, chronotype)	Epilepsy: ILAE, FinnGen Sleep: UK Biobank	European	Bidirectional association evaluated; epilepsy subtype-specific analyses included; dual epilepsy GWAS datasets used
	References
	1. Li, K.; Li, H.; Wang, J.; Chen, X.; Li, L.; Wang, C.; Zhang, S.; Zhang, J. Causal Relationship between Sleep Traits and Risk of Epilepsy: A Mendelian Randomization Study. Epilepsy Behav. EB 2025, 165, 110310, doi:10.1016/j.yebeh.2025.110310.
	2. Li, X.; Yue, W. Association Between Sleep Traits and Epilepsy Risk: A Two-Sample Mendelian Randomization Study. Preprints 2024, 2024120471. https://doi.org/10.20944/preprints202412.0471.v1.
	3. Zhang, W.; Zhang, L.-M.; Zhi, L.; Qi, J.; He, J. A Mendelian Randomization Study of the Entire Phenome to Explore the Causal Links between Epilepsy. Brain Behav. 2024, 14, e3602, doi:10.1002/brb3.3602.
	4. Chu, H.; Wang, B.; Zhao, X.; Mu, L. Epilepsy and Psychiatric Comorbidities: A Bidirectional Mendelian Randomization Study. J. Affect. Disord. 2024, 350, 774–783, doi:10.1016/j.jad.2024.01.178.
	5. Wang, Q.; Hu, S.; Qi, L.; Wang, X.; Jin, G.; Wu, D.; Wang, Y.; Ren, L. Causal Associations between Sleep Traits and Brain Structure: A Bidirectional Mendelian Randomization Study. Behav. Brain Funct. BBF 2023, 19, 17, doi:10.1186/s12993-023-00220-z.
