# Supplementary material for: Causal Relationship Between Epilepsy, Status Epilepticus and Sleep-Related Traits: A Bidirectional Mendelian Randomization Study
Source: Brain Sci. 2025 Jul 14;15(7):749. doi: 10.3390/brainsci15070749 (PMC12294028; doi:10.3390/brainsci15070749)
Supplement: Supplementary file 1 [file brainsci-15-00749-s001.zip › Supplementary Table S2.xlsx]

## Sheet: Sheet 1
	Table S1. Full bidirectional Mendelian randomization results between epilepsy and sleep-related traits across the ILAE and FinnGen cohorts
						IVW		Pleiotropy			Heterogeneity (IVW)			MR Egger			Weighted median			Simple mode			Weighted mode			Wald ratio
	Epilepsy cohort	Direction	Exposure	Outcome	SNPs	Estimate (95% CI)	p	Egger Intercept	SE	p	Q	p	I²	Estimate	SE	p	Estimate	SE	p	Estimate	SE	p	Estimate	SE	p	Estimate	SE	p
	ILAE	Epilepsy → Sleep-related traits	All epilepsy	Sleep duration	32	-0.035 (-0.076, 0.007)	0.101745	-0.0034367	0.00284384	0.236305	64.5707	0.00037736	31	0.0665314	0.0863129	0.446844	-0.00128384	0.0232064	0.955881	0.0439497	0.0492478	0.379043	0.0396914	0.046302	0.397897
	ILAE	Epilepsy → Sleep-related traits	GGE	Sleep duration	53	-0.012 (-0.031, 0.007)	0.208205	0.000378259	0.00236475	0.873546	128.625	1.96573e-08	52	-0.0185444	0.0401898	0.646459	0.00107072	0.0101724	0.916172	0.0119272	0.0234859	0.613711	0.0101591	0.0198105	0.610253
	ILAE	Epilepsy → Sleep-related traits	FE	Sleep duration	25	0.012 (-0.031, 0.056)	0.579122	0.000627274	0.00395595	0.875396	60.7182	5.05423e-05	24	-0.00389635	0.104505	0.97058	0.0319855	0.0223645	0.152662	0.0474439	0.0428453	0.279126	0.0435239	0.0429497	0.320991
	ILAE	Epilepsy → Sleep-related traits	FE with HS	Sleep duration	12	-0.008 (-0.022, 0.006)	0.24647	-0.00185989	0.00247582	0.469828	15.4427	0.163115	11	0.00189643	0.0149274	0.901424	-0.00911981	0.00877784	0.298824	-0.014329	0.0142381	0.335857	-0.0106908	0.00867383	0.243444
	ILAE	Epilepsy → Sleep-related traits	Nonlesional FE	Sleep duration	5	-0.008 (-0.078, 0.061)	0.811914	0.0173426	0.00928942	0.158737	11.7663	0.0191761	4	-0.276366	0.146193	0.15509	0.0203929	0.0269421	0.4491	0.0187007	0.0315077	0.584764	0.0187007	0.0313301	0.582723
	ILAE	Epilepsy → Sleep-related traits	FE with other lesion	Sleep duration	2	0.052 (-0.008, 0.112)	0.0910368				0.68465	0.40799	1
	ILAE	Epilepsy → Sleep-related traits	CAE	Sleep duration	11	-0.002 (-0.014, 0.011)	0.769181	0.00314753	0.00293482	0.31142	5.89448	0.824049	10	-0.0228406	0.0205652	0.295511	-0.00646978	0.00865151	0.454569	-0.00944867	0.0140411	0.516241	-0.00975707	0.0135542	0.488098
	ILAE	Epilepsy → Sleep-related traits	JAE	Sleep duration	7	-0.005 (-0.019, 0.009)	0.510385	0.0130875	0.00939912	0.222547	7.33282	0.291162	6	-0.0919118	0.0629845	0.204305	-0.0100114	0.00894257	0.26292	-0.0101988	0.0121621	0.433841	-0.0101988	0.011763	0.419248
	ILAE	Epilepsy → Sleep-related traits	JME	Sleep duration	35	-0.016 (-0.026, -0.005)	0.00397426	-0.0025233	0.00225027	0.270239	50.7553	0.0322937	34	0.00884621	0.0225508	0.697373	-0.0118181	0.00692703	0.0879919	-0.00986842	0.0163018	0.54896	-0.0066333	0.0149083	0.659183
	ILAE	Epilepsy → Sleep-related traits	GTCSA	Sleep duration	3	0.010 (-0.011, 0.031)	0.341558	0.0253561	0.014565	0.331931	3.38778	0.183804	2	-0.0629111	0.0426645	0.379378	0.0030186	0.0114825	0.792638	-0.000314801	0.0133778	0.983363	-0.000148479	0.0134558	0.992198
	ILAE	Epilepsy → Sleep-related traits	All epilepsy	Long sleep duration	35	-0.002 (-0.013, 0.010)	0.781599	0.000251267	0.000804124	0.756648	56.2488	0.00957124	34	-0.00902264	0.0244924	0.714939	-0.000724146	0.00706749	0.91839	0.0128987	0.0157477	0.418443	0.0124714	0.0173233	0.476495
	ILAE	Epilepsy → Sleep-related traits	GGE	Long sleep duration	55	0.001 (-0.004, 0.006)	0.74804	0.000703456	0.000581798	0.231988	81.8845	0.00851104	54	-0.0109365	0.0099826	0.278227	0.00172911	0.00288365	0.548757	-0.00253086	0.00646637	0.69705	-0.00253086	0.00598245	0.67394
	ILAE	Epilepsy → Sleep-related traits	FE	Long sleep duration	26	0.003 (-0.007, 0.014)	0.53882	-0.000709858	0.000971589	0.472087	37.838	0.0479722	25	0.0216142	0.0256363	0.407492	0.0147279	0.00668991	0.0277005	0.0201471	0.0145104	0.177245	0.0201471	0.0141676	0.167367
	ILAE	Epilepsy → Sleep-related traits	FE with HS	Long sleep duration	10	-0.003 (-0.008, 0.002)	0.258124	0.000113578	0.000946821	0.907475	3.77516	0.925578	9	-0.00361426	0.00657779	0.597686	-0.00301651	0.00311658	0.333098	-0.00542918	0.00498712	0.304603	-0.00574879	0.00498288	0.278337
	ILAE	Epilepsy → Sleep-related traits	Nonlesional FE	Long sleep duration	5	0.002 (-0.015, 0.019)	0.790756	0.00392135	0.00238672	0.19893	6.65028	0.155564	4	-0.0582845	0.0375508	0.218432	-0.00190306	0.00933123	0.838396	-0.00989241	0.0154591	0.557045	-0.00896554	0.0165602	0.616982
	ILAE	Epilepsy → Sleep-related traits	FE with other lesion	Long sleep duration	2	-0.007 (-0.038, 0.024)	0.654278				2.50193	0.113707	1
	ILAE	Epilepsy → Sleep-related traits	CAE	Long sleep duration	13	-0.003 (-0.008, 0.001)	0.139194	-0.000534559	0.00119136	0.662361	20.3488	0.0607693	12	0.000120785	0.00835451	0.988724	-0.00232073	0.00275571	0.399703	-0.000195198	0.00535121	0.971502	-0.001581	0.0052377	0.767933
	ILAE	Epilepsy → Sleep-related traits	JAE	Long sleep duration	8	0.002 (-0.002, 0.006)	0.38014	-0.000333546	0.00311051	0.918101	7.40296	0.388163	7	0.00399801	0.0210782	0.855817	1.23639e-05	0.0025382	0.996113	-0.00172742	0.00435849	0.703663	-0.00186697	0.00417994	0.668619
	ILAE	Epilepsy → Sleep-related traits	JME	Long sleep duration	36	-0.003 (-0.006, -0.000)	0.0218802	-7.31006e-05	0.000618732	0.906647	37.1259	0.37126	35	-0.00262197	0.00619685	0.674877	-0.00413603	0.00196521	0.0353245	-0.00623361	0.00420101	0.146803	-0.00567056	0.00425955	0.191711
	ILAE	Epilepsy → Sleep-related traits	GTCSA	Long sleep duration	3	0.002 (-0.003, 0.007)	0.524794	0.000558536	0.00466596	0.924155	0.952284	0.621175	2	4.23579e-05	0.0136734	0.998028	0.00251802	0.00335587	0.453055	0.00328718	0.00367339	0.465291	0.00328718	0.00363873	0.461669
	ILAE	Epilepsy → Sleep-related traits	All epilepsy	Short sleep duration	35	0.009 (-0.007, 0.026)	0.273186	-0.000289406	0.00115158	0.803131	68.9328	0.000365739	34	0.0176696	0.0348829	0.615845	-0.00379313	0.00959957	0.692743	-0.0197094	0.0221289	0.379369	-0.0197094	0.0224007	0.385114
	ILAE	Epilepsy → Sleep-related traits	GGE	Short sleep duration	58	0.006 (-0.001, 0.013)	0.114557	0.000414868	0.000929069	0.656928	126.584	3.38958e-07	57	-0.000932669	0.0159001	0.953433	0.00511997	0.00436771	0.241104	-0.00182169	0.0118955	0.878827	-0.00407169	0.01066	0.703911
	ILAE	Epilepsy → Sleep-related traits	FE	Short sleep duration	26	0.000 (-0.014, 0.015)	0.9583	-0.00198891	0.00125771	0.126882	39.3219	0.0341927	25	0.0516616	0.0331848	0.132611	0.00626784	0.0083885	0.454946	0.0110539	0.01771	0.538174	0.0100936	0.01567	0.525353
	ILAE	Epilepsy → Sleep-related traits	FE with HS	Short sleep duration	12	0.005 (-0.002, 0.011)	0.140049	-0.000484602	0.0012385	0.703796	18.1665	0.0777962	11	0.00719021	0.00724328	0.344281	0.00605845	0.00386697	0.11718	0.00790984	0.00630515	0.23566	0.00670016	0.0038354	0.108473
	ILAE	Epilepsy → Sleep-related traits	Nonlesional FE	Short sleep duration	5	0.006 (-0.022, 0.035)	0.659052	-0.00388689	0.00511676	0.502711	10.966	0.0269487	4	0.0664638	0.0805289	0.469686	0.013019	0.0125914	0.301156	0.0125389	0.0169338	0.500126	0.0116946	0.0144809	0.464613
	ILAE	Epilepsy → Sleep-related traits	FE with other lesion	Short sleep duration	2	-0.037 (-0.062, -0.011)	0.00478779				0.0122334	0.91193	1
	ILAE	Epilepsy → Sleep-related traits	CAE	Short sleep duration	11	0.003 (-0.003, 0.009)	0.300617	-0.00159307	0.00131951	0.25808	12.9248	0.227909	10	0.0141092	0.00954984	0.173677	0.00176896	0.00375611	0.637673	0.0117064	0.0073203	0.140866	-0.00186626	0.00696369	0.794147
	ILAE	Epilepsy → Sleep-related traits	JAE	Short sleep duration	8	0.001 (-0.005, 0.006)	0.809529	-0.00412526	0.00414052	0.357566	8.75569	0.270676	7	0.028496	0.0280555	0.348965	0.00216017	0.00329316	0.511852	0.00295063	0.00540654	0.602187	0.00295063	0.00483704	0.561129
	ILAE	Epilepsy → Sleep-related traits	JME	Short sleep duration	36	0.001 (-0.003, 0.006)	0.537582	0.00182691	0.000959074	0.0652844	56.4097	0.0123737	35	-0.0163156	0.00960658	0.0985723	0.00309893	0.00269487	0.250169	0.00400167	0.00563591	0.48239	0.00360683	0.00565152	0.527494
	ILAE	Epilepsy → Sleep-related traits	GTCSA	Short sleep duration	3	-0.003 (-0.009, 0.004)	0.459228	-0.00449385	0.00617129	0.599315	0.530558	0.766992	2	0.010387	0.0180758	0.667966	-0.0012	0.00423818	0.777069	-0.000798152	0.00456082	0.877192	-0.000798152	0.00491012	0.88581
	ILAE	Epilepsy → Sleep-related traits	All epilepsy	Daytime sleepiness	34	-0.018 (-0.030, -0.005)	0.00651628	-0.00164687	0.000857957	0.063872	34.7638	0.383931	33	0.0306958	0.0259824	0.246147	-0.0139779	0.0095234	0.142173	-0.00343461	0.0205532	0.868305	0.00225987	0.0212481	0.915944
	ILAE	Epilepsy → Sleep-related traits	GGE	Daytime sleepiness	54	-0.008 (-0.016, -0.001)	0.0366954	-0.00150489	0.000938201	0.114767	104.257	3.37569e-05	53	0.0168559	0.0161656	0.30191	-0.00863773	0.00444671	0.0520766	-0.00514783	0.0105155	0.626475	-0.0181371	0.0100601	0.0770947
	ILAE	Epilepsy → Sleep-related traits	FE	Daytime sleepiness	25	-0.018 (-0.035, -0.001)	0.0366288	-0.000999169	0.00153615	0.521856	44.9153	0.00596076	24	0.00773485	0.0406381	0.850717	-0.0130255	0.00951338	0.170943	-0.0107974	0.0185965	0.566915	-0.0102962	0.0182955	0.578811
	ILAE	Epilepsy → Sleep-related traits	FE with HS	Daytime sleepiness	12	-0.002 (-0.008, 0.003)	0.359237	-0.000133391	0.00100652	0.897196	10.2707	0.506214	11	-0.00172661	0.00588641	0.775274	-0.00203866	0.00386125	0.597513	0.00477854	0.00680328	0.497032	-0.00174018	0.00434633	0.696544
	ILAE	Epilepsy → Sleep-related traits	Nonlesional FE	Daytime sleepiness	5	0.003 (-0.018, 0.024)	0.778976	-0.0023747	0.00384598	0.580639	5.08456	0.278731	4	0.0396643	0.0605216	0.558999	0.0095244	0.012473	0.445104	0.0124768	0.0167108	0.496779	0.0130338	0.0161209	0.464144
	ILAE	Epilepsy → Sleep-related traits	FE with other lesion	Daytime sleepiness	2	0.003 (-0.055, 0.060)	0.927334				4.45799	0.0347383	1
	ILAE	Epilepsy → Sleep-related traits	CAE	Daytime sleepiness	13	-0.002 (-0.008, 0.003)	0.36961	-0.00109633	0.00138816	0.446353	14.291	0.282514	12	0.00485642	0.0097311	0.627566	-0.00158506	0.00364398	0.663576	0.00599305	0.00746728	0.437827	0.00599305	0.00698541	0.407736
	ILAE	Epilepsy → Sleep-related traits	JAE	Daytime sleepiness	8	0.004 (-0.003, 0.011)	0.243894	0.00736952	0.00434577	0.140856	10.6158	0.156276	7	-0.0457313	0.0294471	0.171413	-0.000434139	0.00380476	0.909155	-0.00290801	0.00669123	0.676935	-0.00302547	0.00573966	0.6144
	ILAE	Epilepsy → Sleep-related traits	JME	Daytime sleepiness	32	0.001 (-0.004, 0.006)	0.625954	-0.000543584	0.00105621	0.610564	44.4231	0.0560522	31	0.00641682	0.0103883	0.541435	0.00296779	0.003063	0.332587	0.00429794	0.00637585	0.505246	0.00539698	0.00615564	0.387364
	ILAE	Epilepsy → Sleep-related traits	GTCSA	Daytime sleepiness	3	0.001 (-0.011, 0.013)	0.840138	0.0127472	0.00837541	0.370073	5.30111	0.0706121	2	-0.0354544	0.0245343	0.385367	0.00314831	0.0053492	0.556158	0.00571389	0.00675995	0.486965	0.00533277	0.00725222	0.538677
	ILAE	Epilepsy → Sleep-related traits	All epilepsy	Daytime napping	33	-0.018 (-0.036, 0.001)	0.0610261	-0.00155826	0.00125394	0.2233	48.851	0.0286725	32	0.0277797	0.0378244	0.468201	-0.0295496	0.0117446	0.0118687	-0.0450978	0.0309006	0.154191	-0.0471661	0.0272034	0.0925752
	ILAE	Epilepsy → Sleep-related traits	GGE	Daytime napping	53	-0.004 (-0.013, 0.006)	0.440153	0.000597398	0.00120515	0.622233	104.72	2.0598e-05	52	-0.0138099	0.0209607	0.512959	-0.0064277	0.00555387	0.247135	-0.0151605	0.0155998	0.335629	-0.0151605	0.0135147	0.267108
	ILAE	Epilepsy → Sleep-related traits	FE	Daytime napping	25	-0.009 (-0.026, 0.008)	0.284813	-0.00289473	0.00155825	0.0760637	31.9636	0.127897	24	0.0667875	0.0417527	0.123336	-0.00854003	0.0110613	0.440077	-0.0384394	0.0260716	0.153377	-0.0378792	0.0248738	0.140864
	ILAE	Epilepsy → Sleep-related traits	FE with HS	Daytime napping	12	-0.007 (-0.015, 0.002)	0.131478	0.00066731	0.00169858	0.702664	21.3609	0.0298194	11	-0.0100176	0.00993435	0.337047	-0.00681843	0.00443712	0.124372	-0.0188334	0.00986997	0.0827997	-0.00738442	0.00515669	0.179938
	ILAE	Epilepsy → Sleep-related traits	Nonlesional FE	Daytime napping	4	-0.006 (-0.035, 0.024)	0.705833	0.00459124	0.00507007	0.460751	4.45165	0.216644	3	-0.0739776	0.077023	0.438171	0.000954393	0.0163178	0.95336	0.00188938	0.0218834	0.936637	0.00578591	0.0185517	0.775551
	ILAE	Epilepsy → Sleep-related traits	FE with other lesion	Daytime napping	2	0.003 (-0.029, 0.036)	0.842029				1.01038	0.314812	1
	ILAE	Epilepsy → Sleep-related traits	CAE	Daytime napping	10	-0.005 (-0.014, 0.004)	0.293971	-0.00168686	0.00213431	0.452111	15.0444	0.0897224	9	0.00615665	0.0146805	0.685977	-0.00608886	0.00485341	0.209641	-0.00489061	0.00869591	0.587573	-0.00507358	0.00854878	0.56747
	ILAE	Epilepsy → Sleep-related traits	JAE	Daytime napping	7	0.011 (0.003, 0.019)	0.00880984	0.00319627	0.00883585	0.732331	8.90836	0.178798	6	-0.0111071	0.061347	0.863436	0.00969812	0.00490277	0.0479185	0.0141533	0.00685442	0.0844886	0.0116178	0.00759345	0.176896
	ILAE	Epilepsy → Sleep-related traits	JME	Daytime napping	33	-0.002 (-0.010, 0.005)	0.549355	-0.000715411	0.00170393	0.677483	84.0485	1.47522e-06	32	0.00460136	0.017127	0.78997	-0.00276387	0.004137	0.504079	-0.00514155	0.0101783	0.616918	-0.00540892	0.0088854	0.546993
	ILAE	Epilepsy → Sleep-related traits	GTCSA	Daytime napping	3	0.004 (-0.005, 0.012)	0.397747	-0.00132567	0.00780865	0.892942	0.0779042	0.961797	2	0.0074799	0.022871	0.798776	0.00321463	0.00515741	0.533085	0.0028583	0.00590426	0.676134	0.00287345	0.0061639	0.686935
	ILAE	Epilepsy → Sleep-related traits	All epilepsy	Insomnia	34	0.009 (-0.013, 0.030)	0.422425	0.00118221	0.00147501	0.428758	53.4962	0.013464	33	-0.0256317	0.0441546	0.565643	0.00691931	0.0130272	0.595319	0.00659881	0.0299233	0.826822	0.0143824	0.0293068	0.626848
	ILAE	Epilepsy → Sleep-related traits	GGE	Insomnia	57	-0.003 (-0.013, 0.007)	0.540498	-0.0012738	0.00128822	0.327089	113.606	8.5171e-06	56	0.0180573	0.0221414	0.418279	-0.000236804	0.00632651	0.970142	0.0178187	0.0178152	0.321516	0.0151297	0.0166662	0.367871
	ILAE	Epilepsy → Sleep-related traits	FE	Insomnia	26	-0.008 (-0.026, 0.009)	0.350279	-0.000595936	0.00164557	0.720412	29.4957	0.243729	25	0.00690548	0.0434135	0.87495	-0.000784998	0.0119347	0.947557	-0.00461171	0.0238736	0.848385	-0.00516722	0.0212646	0.809991
	ILAE	Epilepsy → Sleep-related traits	FE with HS	Insomnia	12	0.010 (0.003, 0.017)	0.00604095	-0.000473452	0.00144882	0.750567	11.9091	0.370514	11	0.0126063	0.00847991	0.167952	0.0116105	0.00537295	0.0307014	0.0197657	0.00948945	0.0613888	0.014567	0.00589066	0.0309615
	ILAE	Epilepsy → Sleep-related traits	Nonlesional FE	Insomnia	5	-0.014 (-0.042, 0.013)	0.309282	0.00298153	0.00516656	0.604341	5.00172	0.287121	4	-0.0604674	0.0813078	0.511015	-0.00222225	0.0161099	0.890285	-0.00137619	0.0228396	0.954843	0.0016491	0.0195675	0.936885
	ILAE	Epilepsy → Sleep-related traits	FE with other lesion	Insomnia	2	0.003 (-0.034, 0.039)	0.888469				0.0512226	0.820949	1
	ILAE	Epilepsy → Sleep-related traits	CAE	Insomnia	13	-0.007 (-0.017, 0.003)	0.168968	-0.00365709	0.00235101	0.148102	26.1564	0.0101999	12	0.0175766	0.0164824	0.309095	-0.0108718	0.00529753	0.0401458	-0.0136631	0.0104495	0.215527	-0.0127218	0.00903711	0.184585
	ILAE	Epilepsy → Sleep-related traits	JAE	Insomnia	8	0.001 (-0.008, 0.011)	0.791958	-0.00945814	0.00675158	0.210792	12.7507	0.0784219	7	0.0650677	0.045749	0.204787	0.00235239	0.00516479	0.648773	0.00447982	0.00883133	0.627556	0.00414878	0.00857839	0.643409
	ILAE	Epilepsy → Sleep-related traits	JME	Insomnia	36	-0.001 (-0.009, 0.007)	0.878652	0.00133637	0.00172649	0.444256	80.7472	1.78279e-05	35	-0.0136263	0.0172935	0.436189	0.00351168	0.00445539	0.430587	0.00444076	0.00934833	0.637715	0.00444076	0.00976717	0.65216
	ILAE	Epilepsy → Sleep-related traits	GTCSA	Insomnia	3	-0.011 (-0.021, -0.001)	0.0247729	0.00910198	0.00888445	0.492301	1.30249	0.521395	2	-0.0372774	0.0260343	0.388113	-0.0102251	0.00630567	0.104895	-0.00946222	0.00787525	0.352529	-0.00886795	0.00758531	0.362849
	ILAE	Epilepsy → Sleep-related traits	All epilepsy	Chronotype	33	-0.026 (-0.067, 0.015)	0.20893	-0.00470999	0.00275732	0.0976	49.4021	0.0254327	32	0.109777	0.0820656	0.190735	-0.0354138	0.0251662	0.15937	-0.0366106	0.0525003	0.490626	-0.0366106	0.0489044	0.459556
	ILAE	Epilepsy → Sleep-related traits	GGE	Chronotype	50	-0.004 (-0.024, 0.016)	0.692042	-0.000783763	0.0024754	0.752904	86.6392	0.000735424	49	0.00918008	0.0431066	0.832258	-0.011396	0.0119139	0.338806	-0.0108315	0.0257035	0.675306	-0.0126679	0.0234647	0.591732
	ILAE	Epilepsy → Sleep-related traits	FE	Chronotype	26	-0.011 (-0.054, 0.033)	0.629948	0.00915335	0.00360094	0.0178971	47.2211	0.00461708	25	-0.246708	0.0950013	0.0158151	0.00751946	0.0234532	0.748502	0.0460406	0.0550351	0.410761	0.0430223	0.0569166	0.456784
	ILAE	Epilepsy → Sleep-related traits	FE with HS	Chronotype	12	0.005 (-0.009, 0.018)	0.479675	0.00040239	0.00259417	0.879818	9.15539	0.607552	11	0.00277617	0.0151787	0.858532	0.00398862	0.00998965	0.68969	-0.0072381	0.0151523	0.642222	0.00326268	0.0109511	0.771307
	ILAE	Epilepsy → Sleep-related traits	Nonlesional FE	Chronotype	5	-0.047 (-0.113, 0.020)	0.167011	0.0102092	0.011583	0.443006	7.553	0.109395	4	-0.204466	0.182291	0.343694	-0.056994	0.0342369	0.0959742	-0.06597	0.0494491	0.253059	-0.0745236	0.0479633	0.195206
	ILAE	Epilepsy → Sleep-related traits	FE with other lesion	Chronotype																						-0.0604209	0.0517022	0.242551
	ILAE	Epilepsy → Sleep-related traits	CAE	Chronotype	12	-0.004 (-0.018, 0.010)	0.550155	-0.00105096	0.00359321	0.775896	11.9337	0.368648	11	0.00285059	0.0254947	0.913186	-0.00717313	0.00958697	0.454329	-0.0160785	0.018143	0.394466	-0.0151136	0.018282	0.425978
	ILAE	Epilepsy → Sleep-related traits	JAE	Chronotype	8	-0.005 (-0.025, 0.014)	0.603527	0.0194747	0.0134454	0.197663	13.5939	0.0588939	7	-0.136467	0.0911071	0.184816	-0.00855218	0.0101822	0.400954	-0.0204286	0.0177092	0.286542	-0.0183296	0.0181575	0.346359
	ILAE	Epilepsy → Sleep-related traits	JME	Chronotype	32	-0.004 (-0.018, 0.009)	0.539258	0.00205058	0.00288872	0.483275	49.5369	0.0186355	31	-0.0238711	0.0284641	0.408304	-0.00300675	0.00868771	0.729273	-0.00602214	0.0168698	0.723527	-0.00545608	0.0158235	0.732567
	ILAE	Epilepsy → Sleep-related traits	GTCSA	Chronotype	3	-0.004 (-0.024, 0.017)	0.729492	0.025718	0.0172988	0.376957	2.40937	0.299787	2	-0.0776194	0.0506756	0.368216	-0.0106858	0.0128973	0.407372	-0.0140067	0.0165748	0.487052	-0.0138587	0.0140568	0.428114
	ILAE	Epilepsy → Sleep-related traits	All epilepsy	Morning person	33	-0.030 (-0.092, 0.032)	0.339642	-0.00931105	0.00404508	0.0282271	40.4606	0.144957	32	0.238519	0.120393	0.0565029	-0.0556077	0.039662	0.160903	-0.0678698	0.0866239	0.439095	-0.0653635	0.083014	0.436853
	ILAE	Epilepsy → Sleep-related traits	GGE	Morning person	52	-0.002 (-0.038, 0.034)	0.923914	0.000909478	0.0044981	0.840587	106.211	9.33564e-06	51	-0.0171322	0.078299	0.827693	-0.00300124	0.0200732	0.881148	0.00820486	0.0454164	0.857352	0.000916888	0.0412288	0.982344
	ILAE	Epilepsy → Sleep-related traits	FE	Morning person	26	-0.030 (-0.096, 0.037)	0.387376	0.0139513	0.00552913	0.018662	39.4734	0.0330064	25	-0.389181	0.145871	0.013457	-0.010334	0.0390157	0.791112	-0.0321428	0.0853992	0.709808	-0.0344463	0.0793196	0.667816
	ILAE	Epilepsy → Sleep-related traits	FE with HS	Morning person	12	0.008 (-0.015, 0.030)	0.501527	0.000911973	0.00435041	0.838166	9.74984	0.55302	11	0.00301733	0.0254557	0.907993	0.00362652	0.0165372	0.82642	-0.00589519	0.0244705	0.814056	0.00268034	0.0172735	0.879498
	ILAE	Epilepsy → Sleep-related traits	Nonlesional FE	Morning person	5	-0.062 (-0.187, 0.062)	0.327945	0.0165296	0.0224365	0.514671	9.46352	0.0505022	4	-0.317415	0.353044	0.43487	-0.0675578	0.0600724	0.260756	-0.00445447	0.0953696	0.964985	-0.0508697	0.0796165	0.557618
	ILAE	Epilepsy → Sleep-related traits	FE with other lesion	Morning person																						-0.0333576	0.0866953	0.700409
	ILAE	Epilepsy → Sleep-related traits	CAE	Morning person	13	0.001 (-0.027, 0.029)	0.96624	-0.00532073	0.00713067	0.471208	19.5783	0.0754952	12	0.0362841	0.0499773	0.482993	-0.0047891	0.0157302	0.760784	-0.0137749	0.0305828	0.660442	-0.00405295	0.0259409	0.878443
	ILAE	Epilepsy → Sleep-related traits	JAE	Morning person	7	-0.022 (-0.054, 0.011)	0.192233	0.0158393	0.0236333	0.532428	9.91764	0.128164	6	-0.127911	0.159511	0.459013	-0.0207445	0.0187736	0.269167	-0.0362325	0.0325133	0.30775	-0.0317619	0.0310069	0.345182
	ILAE	Epilepsy → Sleep-related traits	JME	Morning person	32	-0.015 (-0.038, 0.007)	0.183852	0.00107964	0.00480727	0.823825	48.8974	0.021544	31	-0.0258177	0.0475197	0.590934	-0.0171467	0.0134911	0.203741	-0.0214982	0.0323313	0.511008	-0.0144737	0.0295289	0.627475
	ILAE	Epilepsy → Sleep-related traits	GTCSA	Morning person	3	-0.013 (-0.047, 0.021)	0.459127	0.0441743	0.0289831	0.369658	2.33816	0.310652	2	-0.139947	0.0849061	0.34717	-0.0291352	0.0205926	0.157116	-0.0301838	0.0265769	0.373846	-0.0301838	0.0263731	0.370918
	ILAE	Epilepsy → Sleep-related traits	All epilepsy	Frequent insomnia symptoms	36	0.005 (-0.066, 0.076)	0.883468	0.00484354	0.00501316	0.340784	49.3489	0.0545937	35	-0.136131	0.15078	0.37296	-0.0174022	0.0453906	0.701432	-0.068232	0.10829	0.53273	-0.043491	0.0954487	0.651457
	ILAE	Epilepsy → Sleep-related traits	GGE	Frequent insomnia symptoms	56	-0.005 (-0.038, 0.028)	0.768457	-0.00185769	0.00412974	0.654632	81.426	0.0118244	55	0.0259742	0.0706513	0.714579	-0.0220766	0.0206915	0.285998	-0.0699944	0.0543534	0.203219	-0.0584492	0.0484842	0.233159
	ILAE	Epilepsy → Sleep-related traits	FE	Frequent insomnia symptoms	26	-0.028 (-0.089, 0.033)	0.374352	0.0045845	0.0056219	0.422821	25.7043	0.423512	25	-0.146016	0.148392	0.334938	-0.0322915	0.0441534	0.464566	-0.0644892	0.100852	0.528351	-0.0644892	0.0886837	0.47387
	ILAE	Epilepsy → Sleep-related traits	FE with HS	Frequent insomnia symptoms	12	0.014 (-0.012, 0.040)	0.294565	-0.00104571	0.00525213	0.846173	11.3783	0.412134	11	0.0193982	0.0307043	0.541706	0.0143482	0.0183031	0.433084	0.0302261	0.0299508	0.334567	0.0160334	0.0197654	0.434459
	ILAE	Epilepsy → Sleep-related traits	Nonlesional FE	Frequent insomnia symptoms	3	-0.059 (-0.185, 0.067)	0.359861	-0.000613236	0.018699	0.979129	0.890621	0.640625	2	-0.0502198	0.268484	0.882281	-0.0573736	0.0789717	0.467527	-0.0750238	0.0926183	0.502978	-0.0522142	0.0921357	0.62803
	ILAE	Epilepsy → Sleep-related traits	FE with other lesion	Frequent insomnia symptoms	2	-0.032 (-0.168, 0.103)	0.64063				0.0469874	0.828391	1
	ILAE	Epilepsy → Sleep-related traits	CAE	Frequent insomnia symptoms	13	-0.030 (-0.063, 0.003)	0.0764562	-0.00875816	0.0082232	0.309672	21.6338	0.0418345	12	0.0285627	0.0575725	0.629575	-0.00873651	0.0182235	0.631648	-0.0115516	0.0318658	0.723276	-0.0107128	0.027117	0.699731
	ILAE	Epilepsy → Sleep-related traits	JAE	Frequent insomnia symptoms	7	0.000 (-0.028, 0.029)	0.977173	-0.0154303	0.0198735	0.472609	5.49973	0.481489	6	0.103942	0.134134	0.473425	-0.00647842	0.0192741	0.73678	-0.0115837	0.0277528	0.690918	-0.0115837	0.0296888	0.709885
	ILAE	Epilepsy → Sleep-related traits	JME	Frequent insomnia symptoms	33	0.004 (-0.020, 0.029)	0.727789	0.0111333	0.00502531	0.0342071	47.4697	0.0384616	32	-0.104997	0.0508046	0.0472044	0.00150081	0.016041	0.925458	0.0198471	0.033952	0.56294	0.0161695	0.0322541	0.61958
	ILAE	Epilepsy → Sleep-related traits	GTCSA	Frequent insomnia symptoms	3	-0.011 (-0.061, 0.038)	0.652779	0.0580376	0.0327377	0.32696	3.88836	0.143104	2	-0.178582	0.0960317	0.3141	-0.0194762	0.0268773	0.468677	-0.030861	0.0347348	0.468026	-0.0292486	0.0335164	0.474864
	ILAE	Sleep-related traits → Epilepsy	Sleep duration	All epilepsy	42	-0.007 (-0.148, 0.133)	0.920836	-0.00394568	0.00445117	0.38068	61.1764	0.0220904	41	0.223071	0.269436	0.412629	-0.00672251	0.0913285	0.941322	-0.0156172	0.240256	0.948488	0.265368	0.175781	0.138802
	ILAE	Sleep-related traits → Epilepsy	Long sleep duration	All epilepsy	3	1.305 (-0.131, 2.741)	0.074802	-0.00163476	0.0297787	0.965086	2.12966	0.344787	2	1.60824	5.61961	0.822553	1.72625	0.860897	0.044944	1.84566	1.11009	0.238284	1.91083	1.08796	0.221113
	ILAE	Sleep-related traits → Epilepsy	Short sleep duration	All epilepsy	14	0.191 (-0.337, 0.720)	0.478368	-0.0111974	0.0205343	0.595538	12.27	0.505635	13	2.04961	3.41876	0.559976	-0.0858984	0.373127	0.817927	-0.549037	0.761292	0.483561	-0.549037	0.728911	0.464736
	ILAE	Sleep-related traits → Epilepsy	Daytime sleepiness	All epilepsy	28	0.109 (-0.266, 0.484)	0.568733	-0.00383695	0.00734797	0.605968	39.9333	0.0519782	27	0.634126	1.02414	0.541185	0.0319869	0.240101	0.894017	-0.0927111	0.483671	0.849426	0.0391582	0.436869	0.92924
	ILAE	Sleep-related traits → Epilepsy	Daytime napping	All epilepsy	63	0.086 (-0.091, 0.264)	0.340143	-0.00397898	0.00328422	0.230359	73.3789	0.152839	62	0.485261	0.341352	0.160239	0.0759015	0.130121	0.55968	-0.0823163	0.305471	0.78846	0.00831912	0.25382	0.973959
	ILAE	Sleep-related traits → Epilepsy	Insomnia	All epilepsy	27	-0.268 (-0.592, 0.055)	0.103939	-0.00853248	0.0100131	0.402229	46.6066	0.00779686	26	0.614433	1.04908	0.563336	-0.27918	0.191313	0.144486	-0.561801	0.427849	0.200626	-0.454444	0.416563	0.285307
	ILAE	Sleep-related traits → Epilepsy	Chronotype	All epilepsy	99	0.009 (-0.069, 0.088)	0.813629	-0.000550197	0.00305102	0.857268	174.325	3.33434e-06	98	0.0341394	0.14282	0.811581	0.0626804	0.047591	0.187817	0.0937475	0.118776	0.431855	0.0993782	0.105683	0.349353
	ILAE	Sleep-related traits → Epilepsy	Morning person	All epilepsy	80	-0.024 (-0.078, 0.029)	0.373545	-0.00409108	0.00359562	0.258689	140.121	2.77231e-05	79	0.0883813	0.10274	0.392291	0.0150973	0.0327583	0.644893	0.0669104	0.0831011	0.423139	0.0704484	0.0750104	0.3505
	ILAE	Sleep-related traits → Epilepsy	Frequent insomnia symptoms	All epilepsy	8	0.007 (-0.118, 0.133)	0.911984	0.021034	0.0241629	0.417487	5.47481	0.602224	7	-0.58196	0.679692	0.42475	0.0591376	0.0853162	0.488211	0.096987	0.112929	0.418866	0.0986902	0.111563	0.405725
	ILAE	Sleep-related traits → Epilepsy	Sleep duration	GGE	43	-0.130 (-0.455, 0.196)	0.435133	-0.0035142	0.00997303	0.726365	125.886	2.62262e-10	42	0.0725301	0.597598	0.903991	0.163137	0.159654	0.306867	0.265954	0.346315	0.446811	0.297942	0.251466	0.242751
	ILAE	Sleep-related traits → Epilepsy	Long sleep duration	GGE	3	1.959 (-0.364, 4.281)	0.0983529	-0.0113803	0.0341463	0.795197	0.112574	0.945268	2	4.06972	6.44381	0.641386	2.157	1.34459	0.108669	2.19027	1.66389	0.318672	2.21386	1.5984	0.300299
	ILAE	Sleep-related traits → Epilepsy	Short sleep duration	GGE	15	0.556 (-0.380, 1.491)	0.24415	-0.0154914	0.0199871	0.452169	17.0918	0.251321	14	3.03245	3.23184	0.365194	-0.110157	0.639731	0.863286	-0.625253	1.21807	0.615735	-0.648226	1.22892	0.606122
	ILAE	Sleep-related traits → Epilepsy	Daytime sleepiness	GGE	28	0.484 (-0.480, 1.449)	0.324799	0.0204027	0.0185857	0.282369	94.7785	1.82318e-09	27	-2.30834	2.59087	0.381127	0.0810006	0.425202	0.848918	-0.150221	0.791811	0.850949	-0.476632	0.627343	0.453979
	ILAE	Sleep-related traits → Epilepsy	Daytime napping	GGE	63	0.062 (-0.258, 0.382)	0.705097	0.00607196	0.00593903	0.310638	85.556	0.0254175	62	-0.546792	0.617238	0.379168	-0.0820486	0.215133	0.702917	-0.150635	0.458007	0.743346	-0.36071	0.370384	0.333901
	ILAE	Sleep-related traits → Epilepsy	Insomnia	GGE	27	-0.233 (-0.733, 0.267)	0.361213	-0.00453231	0.0156299	0.774225	39.9752	0.0392315	26	0.23583	1.63702	0.886608	-0.62236	0.311663	0.0458356	-0.825808	0.633404	0.203741	-0.843171	0.663767	0.215235
	ILAE	Sleep-related traits → Epilepsy	Chronotype	GGE	101	-0.015 (-0.153, 0.123)	0.831131	0.00545379	0.00527912	0.30408	200.282	1.09512e-08	100	-0.261209	0.248476	0.295705	-0.0353003	0.0768033	0.64579	-0.125244	0.178993	0.485729	-0.0827338	0.15833	0.60245
	ILAE	Sleep-related traits → Epilepsy	Morning person	GGE	82	-0.057 (-0.151, 0.038)	0.237894	-0.00237856	0.00637846	0.710206	164.402	1.27288e-07	81	0.00887369	0.183016	0.96145	-0.0332341	0.0534298	0.533933	-0.0857111	0.124139	0.49189	-0.0346115	0.116152	0.766478
	ILAE	Sleep-related traits → Epilepsy	Frequent insomnia symptoms	GGE	8	0.039 (-0.221, 0.299)	0.768876	0.0853985	0.0412114	0.0836316	10.7545	0.14969	7	-2.35217	1.15905	0.0887387	0.0335282	0.154611	0.828322	-0.288104	0.287817	0.350166	-0.199651	0.26103	0.469352
	ILAE	Sleep-related traits → Epilepsy	Sleep duration	FE	43	0.060 (-0.097, 0.216)	0.4571	0.00414775	0.00511685	0.422273	54.4566	0.0942108	42	-0.183757	0.31073	0.557519	0.0942523	0.105682	0.372474	-0.133266	0.259859	0.610751	0.26583	0.185627	0.159526
	ILAE	Sleep-related traits → Epilepsy	Long sleep duration	FE	3	0.579 (-1.274, 2.432)	0.540082	-0.0118962	0.0365927	0.799897	2.37859	0.304436	2	2.78635	6.90735	0.755904	0.791619	1.0678	0.458477	0.78364	1.56353	0.665956	1.21266	1.43463	0.486957
	ILAE	Sleep-related traits → Epilepsy	Short sleep duration	FE	14	0.016 (-0.629, 0.661)	0.960387	-0.0257013	0.0250664	0.325434	9.1739	0.759686	13	4.28249	4.17375	0.325106	-0.0697252	0.431148	0.871527	-0.825464	0.835835	0.341378	-0.812926	0.865073	0.364495
	ILAE	Sleep-related traits → Epilepsy	Daytime sleepiness	FE	28	-0.088 (-0.464, 0.288)	0.647049	-0.0148139	0.0072684	0.051831	24.5386	0.600304	27	1.9394	1.01298	0.0666165	-0.337124	0.279351	0.227503	-0.467115	0.577063	0.425321	-0.467115	0.669453	0.491295
	ILAE	Sleep-related traits → Epilepsy	Daytime napping	FE	64	0.131 (-0.079, 0.341)	0.22163	-0.00870075	0.00374553	0.0234767	71.0648	0.227005	63	1.00738	0.391213	0.0124231	0.0679698	0.152792	0.656427	-0.195227	0.397486	0.625024	-0.145207	0.38489	0.707241
	ILAE	Sleep-related traits → Epilepsy	Insomnia	FE	27	-0.138 (-0.516, 0.239)	0.473413	-0.00854015	0.0117589	0.474418	42.7061	0.0207362	26	0.745642	1.23224	0.55056	-0.0805188	0.21634	0.709754	-0.0760422	0.451003	0.867411	-0.0233554	0.388099	0.952473
	ILAE	Sleep-related traits → Epilepsy	Chronotype	FE	100	0.027 (-0.053, 0.107)	0.510764	-0.00160054	0.00311777	0.608854	125.724	0.036133	99	0.0991367	0.146428	0.499979	0.0449316	0.0556823	0.419708	-0.02535	0.145185	0.861747	0.00422629	0.137649	0.975568
	ILAE	Sleep-related traits → Epilepsy	Morning person	FE	81	-0.013 (-0.066, 0.040)	0.619862	-0.00507201	0.00354963	0.15698	94.1964	0.132627	80	0.126712	0.101665	0.216314	-0.00513182	0.0360927	0.886934	-0.00249748	0.0916928	0.978338	-0.00249748	0.0996376	0.980065
	ILAE	Sleep-related traits → Epilepsy	Frequent insomnia symptoms	FE	8	-0.023 (-0.176, 0.130)	0.768491	-0.00182859	0.0294679	0.952536	3.82842	0.799314	7	0.0282266	0.828895	0.973939	0.00873151	0.0975042	0.928645	0.0868897	0.148258	0.57623	0.0848906	0.158603	0.609059
	ILAE	Sleep-related traits → Epilepsy	Sleep duration	FE with HS	41	-0.402 (-0.971, 0.167)	0.166157	0.0567556	0.0283812	0.0525257	65.5448	0.00661232	40	-4.02749	1.83443	0.0341435	-0.478507	0.3354	0.153673	-0.266822	0.729194	0.716358	-0.375145	0.699918	0.594938
	ILAE	Sleep-related traits → Epilepsy	Long sleep duration	FE with HS	2	-1.145 (-7.841, 5.552)	0.737551				0.160096	0.689068	1
	ILAE	Sleep-related traits → Epilepsy	Short sleep duration	FE with HS	16	1.084 (-0.707, 2.875)	0.235465	0.0347531	0.0608542	0.576993	11.8481	0.690486	15	-4.56698	9.93718	0.65287	1.46287	1.22436	0.232164	2.98428	2.05563	0.167164	2.93941	2.17947	0.197451
	ILAE	Sleep-related traits → Epilepsy	Daytime sleepiness	FE with HS	27	0.494 (-0.670, 1.658)	0.405422	-0.0298532	0.0221236	0.189309	22.3435	0.669763	26	4.61861	3.11375	0.150494	0.104801	0.844389	0.901224	-0.320466	1.57511	0.840362	-0.482158	1.48186	0.747502
	ILAE	Sleep-related traits → Epilepsy	Daytime napping	FE with HS	61	-0.231 (-0.879, 0.418)	0.485985	-0.000352915	0.0122093	0.977038	67.6648	0.232014	60	-0.194831	1.27992	0.879532	0.0502849	0.474262	0.915561	0.496866	0.971254	0.610829	0.128289	0.732031	0.861472
	ILAE	Sleep-related traits → Epilepsy	Insomnia	FE with HS	26	0.094 (-1.038, 1.227)	0.870212	-0.0798721	0.0300905	0.0138805	37.9471	0.0468141	25	8.40807	3.17467	0.0140687	0.464566	0.685375	0.497881	-1.88887	1.59168	0.246495	1.4815	1.54607	0.347117
	ILAE	Sleep-related traits → Epilepsy	Chronotype	FE with HS	98	-0.010 (-0.234, 0.214)	0.927976	-0.0109913	0.00860256	0.204444	102.666	0.327525	97	0.482021	0.401803	0.233229	0.0807377	0.16297	0.620307	0.0182569	0.483418	0.969952	0.0182569	0.441879	0.967129
	ILAE	Sleep-related traits → Epilepsy	Morning person	FE with HS	78	-0.046 (-0.204, 0.111)	0.56504	-0.023826	0.00999883	0.0196773	89.1092	0.163061	77	0.604286	0.284005	0.0366027	-0.0522884	0.116481	0.653504	-0.0586833	0.3168	0.85353	-0.077376	0.310112	0.803631
	ILAE	Sleep-related traits → Epilepsy	Frequent insomnia symptoms	FE with HS	5	0.014 (-0.570, 0.599)	0.961414	-0.147235	0.221087	0.553068	0.974012	0.913711	4	4.143	6.20659	0.5522	0.109077	0.343736	0.750995	0.115762	0.400338	0.786827	0.12709	0.396473	0.764598
	ILAE	Sleep-related traits → Epilepsy	Sleep duration	Nonlesional FE	45	-0.057 (-0.263, 0.149)	0.588707	0.00915164	0.00608116	0.139656	48.8481	0.284516	44	-0.575955	0.360186	0.117133	0.0464878	0.166039	0.779492	-0.018079	0.305797	0.953124	-0.0324237	0.2296	0.888342
	ILAE	Sleep-related traits → Epilepsy	Long sleep duration	Nonlesional FE	3	0.129 (-2.273, 2.531)	0.916131	-0.0371094	0.036863	0.49788	1.36999	0.504093	2	6.90675	6.84332	0.497064	0.61949	1.49676	0.678957	1.0313	1.72665	0.610934	0.87877	1.8111	0.675473
	ILAE	Sleep-related traits → Epilepsy	Short sleep duration	Nonlesional FE	16	0.253 (-0.646, 1.152)	0.581591	-0.0165419	0.0305437	0.596622	11.5111	0.715594	15	2.94516	4.99236	0.564636	0.00638038	0.612539	0.991689	-0.0621915	1.11344	0.956194	-0.0621915	1.02186	0.952273
	ILAE	Sleep-related traits → Epilepsy	Daytime sleepiness	Nonlesional FE	29	-0.210 (-0.768, 0.348)	0.460589	-0.00382578	0.0109939	0.730545	19.6375	0.877318	28	0.317549	1.54244	0.838434	0.0497978	0.414921	0.904469	-0.077354	0.724672	0.915754	-0.00766438	0.626275	0.990322
	ILAE	Sleep-related traits → Epilepsy	Daytime napping	Nonlesional FE	62	-0.009 (-0.340, 0.321)	0.956908	0.00131346	0.00624603	0.834156	72.0267	0.157848	61	-0.142611	0.657202	0.828947	0.0594171	0.23639	0.801542	0.00526421	0.491217	0.991484	-0.118238	0.417953	0.778212
	ILAE	Sleep-related traits → Epilepsy	Insomnia	Nonlesional FE	28	-0.147 (-0.605, 0.311)	0.5298	-0.0146218	0.0135376	0.290019	29.6586	0.329711	27	1.35331	1.40823	0.345404	-0.0626152	0.306268	0.838005	-0.00276974	0.578568	0.996216	0.0548351	0.573527	0.924536
	ILAE	Sleep-related traits → Epilepsy	Chronotype	Nonlesional FE	100	0.011 (-0.097, 0.118)	0.847864	-0.00526845	0.00414099	0.206288	94.8254	0.600014	99	0.246954	0.193759	0.205486	0.0202404	0.0841097	0.809832	0.0990677	0.218298	0.650952	0.0619954	0.207269	0.765486
	ILAE	Sleep-related traits → Epilepsy	Morning person	Nonlesional FE	81	0.004 (-0.071, 0.079)	0.915621	-0.00945942	0.00483337	0.0538673	86.6912	0.285257	80	0.261925	0.136977	0.0594773	0.0155431	0.0531078	0.769773	0.0294064	0.134183	0.827091	0.0239296	0.131579	0.856149
	ILAE	Sleep-related traits → Epilepsy	Frequent insomnia symptoms	Nonlesional FE	6	-0.048 (-0.295, 0.199)	0.704276	-0.028338	0.043541	0.550648	1.0339	0.959785	5	0.753327	1.23754	0.575577	-0.0166344	0.143577	0.907766	-0.0153366	0.220885	0.947337	-0.0119961	0.22191	0.958982
	ILAE	Sleep-related traits → Epilepsy	Sleep duration	FE with other lesion	45	0.186 (-0.040, 0.411)	0.106668	0.00272602	0.00674185	0.687965	36.8013	0.770831	44	0.0300783	0.401421	0.940618	0.218873	0.16993	0.197739	0.00894903	0.336626	0.978911	0.251148	0.261211	0.341566
	ILAE	Sleep-related traits → Epilepsy	Long sleep duration	FE with other lesion	3	1.412 (-1.360, 4.184)	0.318021	0.0017049	0.04185	0.974079	0.243035	0.885576	2	1.09891	7.81419	0.911056	1.81579	1.67893	0.279468	1.82701	1.85805	0.429134	1.83828	1.86257	0.427702
	ILAE	Sleep-related traits → Epilepsy	Short sleep duration	FE with other lesion	16	-0.417 (-1.426, 0.591)	0.417053	-0.0455438	0.0342641	0.205038	11.2794	0.732549	15	6.98128	5.59001	0.232187	-0.77936	0.703352	0.267833	-1.18484	1.25515	0.360136	-1.13881	1.245	0.374813
	ILAE	Sleep-related traits → Epilepsy	Daytime sleepiness	FE with other lesion	29	0.194 (-0.666, 1.054)	0.658304	-0.00649957	0.0171652	0.707911	52.2614	0.00357844	28	1.08858	2.40412	0.654311	0.466303	0.517077	0.36716	0.373557	1.25124	0.767489	0.57576	1.44715	0.693752
	ILAE	Sleep-related traits → Epilepsy	Daytime napping	FE with other lesion	62	0.195 (-0.184, 0.574)	0.313764	-0.00219301	0.00711117	0.758855	74.116	0.12079	61	0.416821	0.745519	0.578173	-0.0786268	0.270461	0.77127	-0.27823	0.584847	0.635966	-0.320704	0.633706	0.614626
	ILAE	Sleep-related traits → Epilepsy	Insomnia	FE with other lesion	28	-0.345 (-0.838, 0.147)	0.169354	-0.00640657	0.0148776	0.670295	24.8169	0.584725	27	0.314794	1.55348	0.840996	0.0716111	0.363182	0.843689	0.38283	0.701291	0.589622	0.324785	0.654495	0.623743
	ILAE	Sleep-related traits → Epilepsy	Chronotype	FE with other lesion	100	0.020 (-0.102, 0.142)	0.744511	0.00105854	0.00469045	0.821921	86.9861	0.800414	99	-0.0274688	0.220492	0.901112	0.0545907	0.0859337	0.525255	0.110514	0.225535	0.625213	0.128688	0.214681	0.550251
	ILAE	Sleep-related traits → Epilepsy	Morning person	FE with other lesion	79	-0.048 (-0.131, 0.035)	0.256913	-0.00359059	0.00544744	0.511777	75.3683	0.563388	78	0.0505871	0.155164	0.745292	-0.00882242	0.0629254	0.888499	0.0581502	0.148618	0.696663	0.0750807	0.136612	0.58417
	ILAE	Sleep-related traits → Epilepsy	Frequent insomnia symptoms	FE with other lesion	8	0.013 (-0.264, 0.289)	0.928516	0.0425225	0.0497744	0.425725	5.63441	0.583025	7	-1.18751	1.41187	0.432534	0.0597821	0.178319	0.737433	0.0221432	0.213536	0.920318	0.0412155	0.197226	0.840418
	ILAE	Sleep-related traits → Epilepsy	Sleep duration	CAE	45	0.014 (-0.630, 0.657)	0.966953	-0.00765632	0.019852	0.701643	93.2745	2.13047e-05	44	0.457607	1.19807	0.704376	0.289241	0.376488	0.442332	-0.0339556	0.916586	0.970616	0.154486	0.605859	0.799921
	ILAE	Sleep-related traits → Epilepsy	Long sleep duration	CAE	3	2.044 (-3.525, 7.613)	0.471921	-0.0349312	0.0819221	0.743409	0.255928	0.879885	2	8.52463	15.462	0.679231	2.3934	3.29977	0.468253	2.98783	4.02881	0.535581	2.77333	4.06573	0.565561
	ILAE	Sleep-related traits → Epilepsy	Short sleep duration	CAE	16	-0.044 (-2.709, 2.621)	0.97402	-0.0758096	0.0917744	0.422634	28.827	0.0169298	15	12.231	14.9237	0.426196	-0.269596	1.45346	0.852849	-0.279119	2.55657	0.914509	-0.165004	2.56912	0.949639
	ILAE	Sleep-related traits → Epilepsy	Daytime sleepiness	CAE	29	-0.387 (-1.949, 1.174)	0.62676	0.0592801	0.0289993	0.0507997	46.2915	0.0162552	28	-8.52028	4.04952	0.0448275	-1.27984	0.934046	0.170622	-1.81566	1.64329	0.278608	-2.36592	1.51167	0.128792
	ILAE	Sleep-related traits → Epilepsy	Daytime napping	CAE	65	-0.304 (-1.081, 0.473)	0.442927	-0.00233256	0.0144641	0.8724	92.9345	0.0105316	64	-0.0685586	1.51438	0.964034	-0.344511	0.484619	0.477152	0.0710451	1.13284	0.95019	-0.597717	0.927408	0.521553
	ILAE	Sleep-related traits → Epilepsy	Insomnia	CAE	28	-0.092 (-1.088, 0.905)	0.857035	-0.000659347	0.0316048	0.983515	29.8001	0.323208	27	-0.0231542	3.31961	0.994488	0.100234	0.69509	0.88534	-0.0677183	1.41227	0.962109	0.156571	1.37423	0.910133
	ILAE	Sleep-related traits → Epilepsy	Chronotype	CAE	102	-0.050 (-0.303, 0.202)	0.697039	-0.00533889	0.00975943	0.585564	119.421	0.101868	101	0.191018	0.459366	0.678426	0.0346113	0.181536	0.848793	0.13777	0.493992	0.780899	0.11819	0.399203	0.767788
	ILAE	Sleep-related traits → Epilepsy	Morning person	CAE	82	-0.095 (-0.274, 0.083)	0.295643	-0.0138676	0.0118975	0.247246	101.769	0.0592119	81	0.288758	0.341748	0.400661	0.0528259	0.126001	0.675034	0.40835	0.361705	0.262248	0.349652	0.30297	0.25186
	ILAE	Sleep-related traits → Epilepsy	Frequent insomnia symptoms	CAE	8	0.046 (-0.541, 0.634)	0.877811	0.0123302	0.122132	0.922873	9.58961	0.213047	7	-0.299197	3.43536	0.933431	0.121968	0.338853	0.718889	0.298687	0.608058	0.6383	0.204369	0.591603	0.739905
	ILAE	Sleep-related traits → Epilepsy	Sleep duration	JAE	46	-0.317 (-1.030, 0.396)	0.383619	0.0224697	0.0220776	0.314355	77.215	0.00198339	45	-1.61678	1.32799	0.229919	-0.187694	0.443259	0.671974	1.18297	1.04269	0.262577	-0.113314	0.679123	0.868233
	ILAE	Sleep-related traits → Epilepsy	Long sleep duration	JAE	3	0.289 (-8.651, 9.230)	0.949434	0.184853	0.102443	0.322162	3.2909	0.192926	2	-34.0097	19.3378	0.329137	-1.47035	4.44441	0.740773	-1.8154	6.22202	0.797943	-3.26009	6.14016	0.64852
	ILAE	Sleep-related traits → Epilepsy	Short sleep duration	JAE	16	-0.202 (-3.122, 2.719)	0.892388	-0.0880809	0.100288	0.394615	22.1537	0.103837	15	14.0598	16.3072	0.403112	-0.141883	1.90017	0.940478	-4.77444	4.11819	0.264435	-4.704	3.98897	0.256665
	ILAE	Sleep-related traits → Epilepsy	Daytime sleepiness	JAE	29	0.967 (-0.988, 2.922)	0.332112	0.0137132	0.0389169	0.727295	46.4011	0.0158332	28	-0.913852	5.43394	0.867699	-0.323893	1.18265	0.784184	-0.630831	2.17381	0.773804	-0.837395	2.10929	0.694375
	ILAE	Sleep-related traits → Epilepsy	Daytime napping	JAE	65	-0.177 (-1.041, 0.687)	0.688482	0.0136662	0.0160013	0.396304	73.5283	0.194355	64	-1.55693	1.67531	0.356261	-0.911989	0.570766	0.11008	-1.21124	1.33248	0.366754	-1.45642	1.08445	0.184013
	ILAE	Sleep-related traits → Epilepsy	Insomnia	JAE	28	-0.155 (-1.399, 1.090)	0.807592	-0.0309143	0.0390423	0.435633	29.7238	0.326704	27	3.0529	4.10094	0.463287	-0.426967	0.924632	0.644247	0.977358	1.97538	0.624765	0.478826	1.82311	0.79482
	ILAE	Sleep-related traits → Epilepsy	Chronotype	JAE	102	0.118 (-0.212, 0.447)	0.483731	0.0178311	0.0126196	0.160769	129.82	0.0282194	101	-0.687821	0.593989	0.249635	0.13119	0.230489	0.569233	0.239892	0.66292	0.718203	0.0910765	0.582639	0.876095
	ILAE	Sleep-related traits → Epilepsy	Morning person	JAE	82	-0.021 (-0.236, 0.193)	0.84619	0.00897514	0.0143812	0.534344	94.0146	0.152889	81	-0.26972	0.413041	0.515622	0.0156498	0.154443	0.919288	-0.343768	0.404394	0.397785	-0.328435	0.414315	0.430258
	ILAE	Sleep-related traits → Epilepsy	Frequent insomnia symptoms	JAE	8	-0.183 (-0.964, 0.598)	0.645452	0.0203171	0.162143	0.904376	10.8425	0.145639	7	-0.752189	4.56022	0.874404	-0.249103	0.448889	0.578941	-0.740057	0.763747	0.364835	-0.571658	0.706121	0.444828
	ILAE	Sleep-related traits → Epilepsy	Sleep duration	JME	46	-0.296 (-0.800, 0.209)	0.250219	-0.014091	0.0156596	0.373107	98.112	8.08443e-06	45	0.519202	0.941854	0.584247	0.104472	0.293215	0.721617	0.311379	0.772508	0.688802	0.52841	0.629301	0.405528
	ILAE	Sleep-related traits → Epilepsy	Long sleep duration	JME	3	5.560 (1.190, 9.931)	0.0126485	-0.0696942	0.0642922	0.474347	1.77831	0.411002	2	18.4872	12.1316	0.369706	4.2424	2.96265	0.152154	2.87024	3.65064	0.514095	2.84891	4.0101	0.551105
	ILAE	Sleep-related traits → Epilepsy	Short sleep duration	JME	16	1.522 (-0.420, 3.464)	0.124563	0.000717481	0.0685043	0.991791	24.8262	0.0523265	15	1.40584	11.1397	0.901367	0.576958	1.13923	0.612542	0.0691114	2.08553	0.974001	0.164148	2.00849	0.935944
	ILAE	Sleep-related traits → Epilepsy	Daytime sleepiness	JME	29	1.157 (-0.509, 2.824)	0.173551	0.0463167	0.0320381	0.159776	85.507	9.82565e-08	28	-5.19713	4.47383	0.255534	0.17032	0.761274	0.822967	0.312725	1.35578	0.819255	0.132246	1.15524	0.909679
	ILAE	Sleep-related traits → Epilepsy	Daytime napping	JME	65	-0.094 (-0.837, 0.650)	0.804797	0.0115457	0.0137687	0.404891	138.004	2.36113e-07	64	-1.25974	1.44153	0.385496	-0.136958	0.408152	0.737206	-0.340287	0.936221	0.717453	-0.693253	0.758884	0.3644
	ILAE	Sleep-related traits → Epilepsy	Insomnia	JME	28	-0.365 (-1.133, 0.403)	0.351658	0.017569	0.0241084	0.47267	28.7146	0.374874	27	-2.18748	2.53206	0.395536	0.088909	0.544242	0.870233	1.01583	1.21864	0.411837	1.06591	1.2217	0.39064
	ILAE	Sleep-related traits → Epilepsy	Chronotype	JME	102	-0.207 (-0.398, -0.016)	0.0337294	0.00629016	0.00736743	0.395268	111.021	0.232835	101	-0.491042	0.346712	0.1598	-0.293104	0.136859	0.0322214	-0.266442	0.354515	0.454059	-0.394991	0.330364	0.234643
	ILAE	Sleep-related traits → Epilepsy	Morning person	JME	82	-0.137 (-0.291, 0.018)	0.0829415	0.00402107	0.0103706	0.699239	123.856	0.00154508	81	-0.248046	0.297801	0.407365	-0.238352	0.0955228	0.0125874	-0.274194	0.232811	0.242344	-0.295245	0.21349	0.170483
	ILAE	Sleep-related traits → Epilepsy	Frequent insomnia symptoms	JME	8	0.080 (-0.345, 0.506)	0.711829	0.0569809	0.0853773	0.529334	8.15945	0.318744	7	-1.51529	2.40126	0.551282	0.148646	0.269129	0.580729	0.267625	0.49332	0.604309	0.283082	0.459909	0.557687
	ILAE	Sleep-related traits → Epilepsy	Sleep duration	GTCSA	46	-0.146 (-0.921, 0.629)	0.712257	0.00995753	0.024209	0.682838	67.259	0.0173917	45	-0.721518	1.45544	0.622546	-0.252523	0.545573	0.643466	-0.168231	1.28888	0.896733	-0.204318	0.875036	0.816434
	ILAE	Sleep-related traits → Epilepsy	Long sleep duration	GTCSA	3	1.215 (-6.910, 9.341)	0.769375	0.148466	0.119355	0.431073	1.54748	0.461284	2	-26.3303	22.5293	0.450574	-0.706421	4.97284	0.887036	-1.45616	6.28071	0.83822	-2.03297	6.08104	0.769945
	ILAE	Sleep-related traits → Epilepsy	Short sleep duration	GTCSA	16	0.362 (-2.534, 3.258)	0.806424	-0.151292	0.0953914	0.135059	16.0595	0.378108	15	24.8558	15.5095	0.131334	2.61197	2.055	0.203718	2.34198	3.53444	0.517629	2.6515	3.50427	0.460979
	ILAE	Sleep-related traits → Epilepsy	Daytime sleepiness	GTCSA	29	1.006 (-0.763, 2.776)	0.264937	-0.0322351	0.0346541	0.360512	19.2451	0.890404	28	5.42783	4.83825	0.271802	1.18061	1.24785	0.344092	3.20098	2.72416	0.249877	3.60509	3.10096	0.254817
	ILAE	Sleep-related traits → Epilepsy	Daytime napping	GTCSA	65	-0.568 (-1.617, 0.482)	0.288996	-0.0266659	0.0192613	0.171112	79.925	0.0864182	64	2.12532	2.01659	0.295947	-0.655213	0.75178	0.383455	-2.79303	1.7384	0.113052	-1.44992	1.70552	0.39842
	ILAE	Sleep-related traits → Epilepsy	Insomnia	GTCSA	28	-0.178 (-1.990, 1.634)	0.847406	0.0172555	0.0574992	0.766488	46.4679	0.0113243	27	-1.96826	6.03947	0.747109	-1.37739	1.08208	0.20305	-1.79792	2.28921	0.439065	-1.73486	2.13733	0.424065
	ILAE	Sleep-related traits → Epilepsy	Chronotype	GTCSA	102	-0.262 (-0.630, 0.105)	0.161973	-0.00248693	0.0142296	0.861613	119.198	0.104382	101	-0.149841	0.669776	0.823433	-0.381188	0.267153	0.153622	-0.681419	0.685086	0.322285	-0.651941	0.696478	0.351478
	ILAE	Sleep-related traits → Epilepsy	Morning person	GTCSA	82	-0.197 (-0.462, 0.067)	0.143774	-0.0168221	0.0176823	0.344291	105.51	0.035065	81	0.2682	0.507763	0.598824	-0.239161	0.178957	0.181413	-0.491915	0.472034	0.300458	-0.4358	0.458372	0.344556
	ILAE	Sleep-related traits → Epilepsy	Frequent insomnia symptoms	GTCSA	8	-0.498 (-1.228, 0.233)	0.18216	0.189391	0.140648	0.226758	6.34066	0.500582	7	-5.79922	3.95481	0.192908	-0.64283	0.487899	0.187655	-0.896437	0.778107	0.287114	-0.832048	0.800902	0.333405
	FinnGen	Epilepsy → Sleep-related traits	Status epilepticus	Sleep duration	4	-0.009 (-0.025, 0.006)	0.245109	-0.00746173	0.00368432	0.180108	5.90616	0.116266	3	0.0111969	0.0117282	0.440485	-0.0034077	0.00782186	0.663081	-0.0035926	0.0114362	0.773991	-0.00158054	0.0084438	0.863461
	FinnGen	Epilepsy → Sleep-related traits	Epilepsy	Sleep duration	20	0.001 (-0.024, 0.027)	0.912644	0.00136047	0.00265261	0.614272	40.6574	0.00268006	19	-0.0137982	0.0324941	0.676134	0.00785944	0.0142654	0.581673	0.0214075	0.0342202	0.539032	0.0137304	0.0270222	0.617221
	FinnGen	Epilepsy → Sleep-related traits	Generalized epilepsy	Sleep duration	11	-0.003 (-0.012, 0.005)	0.428985	0.00646321	0.0031158	0.0678855	12.0021	0.284919	10	-0.0329373	0.014773	0.0527352	3.31894e-05	0.00541543	0.99511	0.00610586	0.00960808	0.539377	0.00343002	0.00915984	0.715878
	FinnGen	Epilepsy → Sleep-related traits	Focal epilepsy	Sleep duration	10	0.015 (-0.013, 0.043)	0.281953	0.000688664	0.00424479	0.875142	16.9296	0.0498293	9	0.00813145	0.0465468	0.86566	0.0173141	0.0148734	0.244385	0.0166095	0.0239642	0.505741	0.0151007	0.0206585	0.483392
	FinnGen	Epilepsy → Sleep-related traits	Status epilepticus	Long sleep duration	4	0.001 (-0.003, 0.004)	0.696355	-0.000643688	0.00118115	0.640424	0.733604	0.865273	3	0.00250357	0.00375541	0.573604	0.000933447	0.00223933	0.676794	0.000734571	0.00274233	0.806165	0.0013259	0.00254343	0.638193
	FinnGen	Epilepsy → Sleep-related traits	Epilepsy	Long sleep duration	21	0.002 (-0.004, 0.008)	0.473856	-0.000371895	0.000599569	0.542449	23.013	0.288158	20	0.00640019	0.00751746	0.405163	0.00220593	0.00396906	0.57836	-0.00119724	0.00690536	0.864097	-0.000677833	0.00668994	0.920304
	FinnGen	Epilepsy → Sleep-related traits	Generalized epilepsy	Long sleep duration	10	0.001 (-0.002, 0.004)	0.41636	0.00132516	0.00134584	0.353641	12.9909	0.163018	9	-0.00504011	0.00665549	0.470592	-0.00063592	0.00197006	0.746853	-0.000864433	0.00344846	0.807696	-0.00156004	0.0027047	0.578223
	FinnGen	Epilepsy → Sleep-related traits	Focal epilepsy	Long sleep duration	10	0.000 (-0.006, 0.007)	0.992957	0.000342431	0.000937168	0.724293	6.33229	0.706256	9	-0.00352352	0.0102751	0.740496	0.00144142	0.0044349	0.745167	0.00228239	0.00752914	0.768672	0.00256668	0.00714566	0.727732
	FinnGen	Epilepsy → Sleep-related traits	Status epilepticus	Short sleep duration	4	0.004 (-0.001, 0.010)	0.0987794	0.00187668	0.00158965	0.359157	3.52208	0.31791	3	-0.000802219	0.00505948	0.888581	0.00396481	0.00329966	0.229526	0.00510128	0.00443774	0.333671	0.0034667	0.00367162	0.41473
	FinnGen	Epilepsy → Sleep-related traits	Epilepsy	Short sleep duration	20	0.002 (-0.008, 0.012)	0.665136	-0.00145292	0.00100867	0.166912	35.8427	0.0110349	19	0.0184999	0.0123563	0.151671	0.00122755	0.00573015	0.83037	-0.00667403	0.01108	0.554064	-0.00221754	0.0105084	0.835114
	FinnGen	Epilepsy → Sleep-related traits	Generalized epilepsy	Short sleep duration	11	0.001 (-0.003, 0.004)	0.749233	-0.000883239	0.00132044	0.520348	5.67479	0.841806	10	0.0045684	0.0062618	0.48421	0.00190249	0.00221202	0.389751	0.00269325	0.00334545	0.439513	0.00235187	0.0030433	0.457517
	FinnGen	Epilepsy → Sleep-related traits	Focal epilepsy	Short sleep duration	10	-0.003 (-0.012, 0.005)	0.434078	-0.000641738	0.00123858	0.618393	6.84117	0.653652	9	0.00322831	0.0135822	0.818098	-0.00323222	0.00581734	0.578472	-0.00497746	0.00967088	0.619174	-0.00466493	0.00885415	0.611026
	FinnGen	Epilepsy → Sleep-related traits	Status epilepticus	Daytime sleepiness	4	-0.001 (-0.009, 0.008)	0.871284	0.00321392	0.00251773	0.329956	8.19623	0.0421257	3	-0.00959934	0.00801413	0.353693	-0.00312839	0.00355964	0.379482	-0.00621349	0.00489962	0.294216	-0.00317702	0.00378514	0.462894
	FinnGen	Epilepsy → Sleep-related traits	Epilepsy	Daytime sleepiness	22	0.014 (0.005, 0.023)	0.00233705	-0.00104581	0.000909062	0.263537	31.0312	0.0731402	21	0.0265624	0.0116596	0.0338427	0.00915276	0.00584362	0.117283	0.00764727	0.0098469	0.446045	0.00711901	0.00976443	0.474009
	FinnGen	Epilepsy → Sleep-related traits	Generalized epilepsy	Daytime sleepiness	11	-0.001 (-0.004, 0.003)	0.71248	-0.000901677	0.00141709	0.54043	9.24928	0.508621	10	0.00346909	0.00671882	0.618073	0.000551662	0.00242016	0.819689	0.00146562	0.00359168	0.69183	0.00113678	0.00313184	0.724179
	FinnGen	Epilepsy → Sleep-related traits	Focal epilepsy	Daytime sleepiness	10	-0.001 (-0.011, 0.008)	0.77861	0.00164244	0.00132989	0.251861	4.43972	0.880166	9	-0.0183708	0.0145842	0.243304	-0.00360664	0.00612094	0.555707	-0.00538784	0.0093198	0.577369	-0.00671005	0.00940376	0.493593
	FinnGen	Epilepsy → Sleep-related traits	Status epilepticus	Daytime napping	4	0.003 (-0.008, 0.014)	0.58397	0.00520696	0.00204711	0.126006	9.1003	0.0279867	3	-0.0114451	0.00651634	0.221108	-0.000594739	0.0041603	0.886325	-0.00258252	0.00463159	0.616028	-0.00175972	0.00427709	0.708385
	FinnGen	Epilepsy → Sleep-related traits	Epilepsy	Daytime napping	21	-0.003 (-0.013, 0.008)	0.598677	1.82686e-05	0.00111854	0.987139	26.0551	0.164	20	-0.00303503	0.014656	0.838148	-0.00331472	0.0064792	0.608935	-0.00176192	0.0104928	0.868334	-0.00234744	0.00945266	0.806406
	FinnGen	Epilepsy → Sleep-related traits	Generalized epilepsy	Daytime napping	11	-0.002 (-0.006, 0.002)	0.264004	0.00222999	0.00166992	0.214538	3.91794	0.950973	10	-0.0125339	0.00791763	0.147874	-0.0037042	0.0026583	0.163485	-0.00442915	0.00434017	0.331545	-0.00511352	0.0040935	0.240048
	FinnGen	Epilepsy → Sleep-related traits	Focal epilepsy	Daytime napping	10	-0.000 (-0.012, 0.011)	0.934304	-0.00064667	0.00177882	0.725622	10.4835	0.312777	9	0.00621762	0.0195066	0.758083	0.00251258	0.00726282	0.72938	0.00266823	0.0102643	0.80075	0.00246189	0.00928841	0.796942
	FinnGen	Epilepsy → Sleep-related traits	Status epilepticus	Insomnia	4	0.007 (-0.000, 0.014)	0.0554144	0.000124956	0.00225288	0.960811	0.940848	0.815561	3	0.00644107	0.00717165	0.4639	0.00698975	0.00444396	0.11575	0.00656616	0.00516838	0.293503	0.00666639	0.00522148	0.291559
	FinnGen	Epilepsy → Sleep-related traits	Epilepsy	Insomnia	22	0.017 (0.006, 0.029)	0.00368059	-0.000812266	0.00118343	0.500365	27.9982	0.140204	21	0.026913	0.015178	0.091433	0.0154068	0.00724894	0.0335538	0.00714972	0.0132728	0.595776	0.00543354	0.0129261	0.678497
	FinnGen	Epilepsy → Sleep-related traits	Generalized epilepsy	Insomnia	11	0.001 (-0.003, 0.006)	0.560352	0.00023005	0.00213429	0.916529	11.3252	0.332747	10	0.000425246	0.0101224	0.967408	0.0034767	0.0034339	0.311316	0.00542194	0.0057615	0.368849	0.00513045	0.00588203	0.403543
	FinnGen	Epilepsy → Sleep-related traits	Focal epilepsy	Insomnia	10	-0.010 (-0.024, 0.005)	0.18078	0.00287486	0.00193241	0.175146	11.9209	0.217804	9	-0.0396019	0.0212012	0.0987245	-0.00212943	0.0090825	0.814632	0.00381791	0.0165159	0.822356	0.00272667	0.0169113	0.87547
	FinnGen	Epilepsy → Sleep-related traits	Status epilepticus	Chronotype	4	-0.003 (-0.021, 0.015)	0.768283	0.00897509	0.00437513	0.176687	5.31303	0.150259	3	-0.0275405	0.0139302	0.186666	-0.0102089	0.00847674	0.228458	-0.0112448	0.0110224	0.382739	-0.0109355	0.00995533	0.352258
	FinnGen	Epilepsy → Sleep-related traits	Epilepsy	Chronotype	21	0.018 (-0.002, 0.038)	0.0768214	-0.00195965	0.00200404	0.340437	18.7579	0.53761	20	0.040817	0.0253447	0.123783	0.0099497	0.0142107	0.483829	0.00152581	0.025206	0.952331	0.00547878	0.021336	0.799968
	FinnGen	Epilepsy → Sleep-related traits	Generalized epilepsy	Chronotype	11	0.004 (-0.008, 0.016)	0.499328	-0.00509113	0.00493589	0.329249	17.9254	0.0562355	10	0.0274677	0.0233988	0.270564	0.0103145	0.00685455	0.132383	0.0131886	0.012008	0.297809	0.0100996	0.0101725	0.344207
	FinnGen	Epilepsy → Sleep-related traits	Focal epilepsy	Chronotype	9	0.017 (-0.026, 0.060)	0.432816	0.00175738	0.00656572	0.796676	22.4471	0.00415158	8	-0.000507074	0.0694722	0.99438	0.0227719	0.0205361	0.267486	0.0256391	0.0404163	0.543546	0.0229936	0.0294887	0.457988
	FinnGen	Epilepsy → Sleep-related traits	Status epilepticus	Morning person	4	-0.011 (-0.034, 0.012)	0.337544	0.00920172	0.00733669	0.336486	2.20129	0.531695	3	-0.0365447	0.0233612	0.258196	-0.0187672	0.0148549	0.206458	-0.0198444	0.0186682	0.365763	-0.0191757	0.0175292	0.353955
	FinnGen	Epilepsy → Sleep-related traits	Epilepsy	Morning person	21	0.011 (-0.026, 0.049)	0.550329	-0.00394589	0.00371502	0.301485	24.6236	0.216214	20	0.0570146	0.0469718	0.239696	0.00607418	0.025099	0.808773	-0.00791891	0.0407124	0.84774	0.000469796	0.0388064	0.990461
	FinnGen	Epilepsy → Sleep-related traits	Generalized epilepsy	Morning person	11	0.004 (-0.013, 0.020)	0.652861	-0.00777113	0.00655351	0.266065	11.6235	0.311043	10	0.039299	0.031069	0.237678	0.0167923	0.0107054	0.116744	0.022358	0.018568	0.256272	0.020099	0.0172779	0.271723
	FinnGen	Epilepsy → Sleep-related traits	Focal epilepsy	Morning person	8	0.004 (-0.057, 0.064)	0.900356	-0.000411295	0.00948244	0.966811	13.0782	0.0702259	7	0.00785527	0.0978166	0.938605	0.00367413	0.0326054	0.910281	-0.0467986	0.0561484	0.432091	7.83275e-05	0.0485265	0.998757
	FinnGen	Epilepsy → Sleep-related traits	Status epilepticus	Frequent insomnia symptoms	4	0.025 (-0.001, 0.050)	0.0569851	-0.00513921	0.00829206	0.598607	1.8939	0.594716	3	0.0390566	0.026357	0.276581	0.0242567	0.0157412	0.123324	0.0257122	0.024482	0.37074	0.0354381	0.0236654	0.231193
	FinnGen	Epilepsy → Sleep-related traits	Epilepsy	Frequent insomnia symptoms	18	0.039 (-0.013, 0.090)	0.138983	-0.0124887	0.00461664	0.0156065	26.8615	0.0601306	17	0.185774	0.0587595	0.00604627	0.0568707	0.0320445	0.0759404	0.074024	0.0640636	0.263878	0.075366	0.0610862	0.234077
	FinnGen	Epilepsy → Sleep-related traits	Generalized epilepsy	Frequent insomnia symptoms	9	0.000 (-0.023, 0.024)	0.9666	-0.00678275	0.00989769	0.515209	12.1652	0.143982	8	0.0300822	0.0448701	0.52408	0.00787085	0.0136006	0.562783	0.0112602	0.024127	0.653158	0.0126662	0.019253	0.529086
	FinnGen	Epilepsy → Sleep-related traits	Focal epilepsy	Frequent insomnia symptoms	8	-0.034 (-0.085, 0.017)	0.187279	0.0103626	0.00701805	0.190253	6.29169	0.506132	7	-0.138115	0.0750511	0.115334	-0.0250824	0.0361784	0.488123	-0.00480395	0.0529909	0.930305	-0.0130154	0.057729	0.828065
	FinnGen	Sleep-related traits → Epilepsy	Sleep duration	Status epilepticus	58	-0.105 (-0.810, 0.600)	0.771046	-0.00193659	0.0224232	0.931484	47.6651	0.806149	57	0.00796166	1.35284	0.995325	-0.165599	0.561711	0.768138	-2.16823	1.26954	0.0930974	0.260387	1.09112	0.812239
	FinnGen	Sleep-related traits → Epilepsy	Long sleep duration	Status epilepticus	7	1.102 (-6.353, 8.558)	0.77197	0.00484345	0.073056	0.94971	5.76129	0.450454	6	0.333669	12.2913	0.979393	-1.20731	4.84671	0.803285	-3.18429	6.9429	0.662637	-3.93612	6.3185	0.556238
	FinnGen	Sleep-related traits → Epilepsy	Short sleep duration	Status epilepticus	23	2.070 (-0.960, 5.099)	0.180561	0.0412028	0.0597652	0.498112	26.0608	0.24908	22	-4.16258	9.17408	0.654675	2.5393	2.06765	0.219405	3.78579	4.02556	0.357204	3.38767	3.98405	0.404314
	FinnGen	Sleep-related traits → Epilepsy	Daytime sleepiness	Status epilepticus	33	1.473 (-0.558, 3.504)	0.155161	-0.0200456	0.0335486	0.554508	23.6488	0.856845	32	4.13916	4.58079	0.373181	0.98786	1.50594	0.511841	0.430881	2.82069	0.879549	0.572688	2.3727	0.810812
	FinnGen	Sleep-related traits → Epilepsy	Daytime napping	Status epilepticus	79	1.430 (0.408, 2.453)	0.00611984	-0.0130887	0.017583	0.458903	71.8274	0.675123	78	2.74709	1.84419	0.140418	1.05731	0.800267	0.186436	1.56202	1.71291	0.364624	0.941809	1.29145	0.468025
	FinnGen	Sleep-related traits → Epilepsy	Insomnia	Status epilepticus	34	0.748 (-0.795, 2.291)	0.341765	-0.0386746	0.0230894	0.103683	39.5453	0.200808	33	4.32036	2.2661	0.0655971	1.8464	1.12062	0.0994218	1.6142	2.34299	0.495671	2.66293	1.56035	0.0972865
	FinnGen	Sleep-related traits → Epilepsy	Chronotype	Status epilepticus	122	-0.059 (-0.439, 0.321)	0.761827	0.00766877	0.0127741	0.549414	132.663	0.22082	121	-0.385656	0.578167	0.506033	-0.154018	0.283794	0.587329	-1.03997	0.756337	0.171668	-0.916886	0.648567	0.160015
	FinnGen	Sleep-related traits → Epilepsy	Morning person	Status epilepticus	100	-0.090 (-0.351, 0.171)	0.498345	0.00126152	0.0149719	0.933022	110.249	0.206676	99	-0.122517	0.407525	0.764328	-0.107295	0.192401	0.577073	-0.324883	0.525965	0.538198	-0.540422	0.449498	0.232123
	FinnGen	Sleep-related traits → Epilepsy	Frequent insomnia symptoms	Status epilepticus	11	0.996 (0.336, 1.657)	0.00310176	0.00640795	0.0364973	0.864516	8.15787	0.61342	10	0.850653	0.896301	0.367372	0.855717	0.458227	0.0618385	1.18629	0.711457	0.126396	0.874577	0.554452	0.145789
	FinnGen	Sleep-related traits → Epilepsy	Sleep duration	Epilepsy	56	0.099 (-0.123, 0.320)	0.38294	0.00435949	0.00694934	0.533091	57.36	0.387717	55	-0.15502	0.420152	0.713598	0.0663313	0.175758	0.705875	0.320528	0.37316	0.394094	0.199689	0.278586	0.476533
	FinnGen	Sleep-related traits → Epilepsy	Long sleep duration	Epilepsy	7	-0.034 (-2.286, 2.218)	0.976389	0.00896656	0.0206095	0.681651	1.9903	0.920589	6	-1.45798	3.46874	0.691705	-0.237748	1.39237	0.86442	-0.429806	1.71609	0.81059	-0.335422	1.74144	0.853617
	FinnGen	Sleep-related traits → Epilepsy	Short sleep duration	Epilepsy	23	0.551 (-0.497, 1.599)	0.302585	-0.00669834	0.0207876	0.750466	34.1922	0.0469569	22	1.56394	3.1904	0.629074	0.65158	0.648559	0.315061	1.38213	1.38166	0.328022	1.17866	1.17787	0.327866
	FinnGen	Sleep-related traits → Epilepsy	Daytime sleepiness	Epilepsy	33	0.820 (0.208, 1.433)	0.0086642	0.00206306	0.0101158	0.839731	26.9687	0.719269	32	0.546099	1.38098	0.695224	0.845647	0.448563	0.0593983	0.738598	0.833978	0.382423	0.761258	0.701232	0.285767
	FinnGen	Sleep-related traits → Epilepsy	Daytime napping	Epilepsy	79	0.432 (0.114, 0.751)	0.00775153	-0.000558039	0.00550237	0.919482	83.0207	0.327512	78	0.488476	0.576953	0.399815	0.529818	0.235066	0.0242018	0.581429	0.509743	0.257513	0.558838	0.38191	0.147411
	FinnGen	Sleep-related traits → Epilepsy	Insomnia	Epilepsy	34	0.069 (-0.374, 0.512)	0.760002	-0.0112351	0.00662999	0.0998658	35.8102	0.337912	33	1.10696	0.650767	0.0986407	0.225736	0.317134	0.476589	-0.0668642	0.78774	0.932869	0.439828	0.487931	0.3739
	FinnGen	Sleep-related traits → Epilepsy	Chronotype	Epilepsy	122	-0.042 (-0.160, 0.076)	0.484576	-0.000779098	0.00396219	0.844447	139.375	0.121296	121	-0.0087366	0.17941	0.961242	0.0369533	0.0857499	0.66651	0.23379	0.214708	0.278374	0.200802	0.188141	0.287963
	FinnGen	Sleep-related traits → Epilepsy	Morning person	Epilepsy	100	-0.062 (-0.148, 0.023)	0.152972	-0.0057623	0.00486875	0.239463	129.409	0.0217495	99	0.0860524	0.132586	0.517836	-0.0478356	0.0594054	0.420682	-0.158434	0.162919	0.333186	0.110499	0.128288	0.391134
	FinnGen	Sleep-related traits → Epilepsy	Frequent insomnia symptoms	Epilepsy	11	0.217 (0.018, 0.416)	0.0326833	-0.00735601	0.0110289	0.521518	7.50312	0.677246	10	0.384624	0.271052	0.189589	0.330025	0.134421	0.014082	0.311642	0.202868	0.155507	0.327686	0.175068	0.0907443
	FinnGen	Sleep-related traits → Epilepsy	Sleep duration	Generalized epilepsy	58	-0.330 (-1.086, 0.426)	0.392773	0.0255294	0.0240189	0.292395	81.2047	0.0193054	57	-1.81383	1.4485	0.215698	-0.64683	0.51051	0.205146	-1.60182	1.22606	0.196638	-0.848949	0.886807	0.342453
	FinnGen	Sleep-related traits → Epilepsy	Long sleep duration	Generalized epilepsy	7	-3.256 (-9.977, 3.466)	0.342411	-0.0124188	0.0616836	0.848374	4.70587	0.582052	6	-1.28003	10.3954	0.906798	-4.52432	4.34103	0.297309	-6.1238	5.65577	0.320501	-4.05584	5.07872	0.454965
	FinnGen	Sleep-related traits → Epilepsy	Short sleep duration	Generalized epilepsy	23	-0.924 (-3.552, 1.705)	0.49093	-0.0212936	0.0519381	0.685972	24.2709	0.333192	22	2.29502	7.96937	0.776185	-0.349359	1.78115	0.844499	-0.2969	3.1369	0.925451	-0.471353	2.99287	0.876294
	FinnGen	Sleep-related traits → Epilepsy	Daytime sleepiness	Generalized epilepsy	30	-0.115 (-2.567, 2.336)	0.926516	0.0415364	0.039363	0.300348	46.8482	0.0192888	29	-5.58709	5.33358	0.303814	0.837544	1.50125	0.576913	2.582	3.11066	0.413292	1.49296	3.02615	0.625479
	FinnGen	Sleep-related traits → Epilepsy	Daytime napping	Generalized epilepsy	79	0.166 (-0.827, 1.159)	0.743326	0.0289983	0.0168297	0.0888933	90.9566	0.149723	78	-2.74897	1.76409	0.123264	-0.381034	0.722925	0.598143	-0.0185568	1.73429	0.99149	-0.993288	1.4241	0.487574
	FinnGen	Sleep-related traits → Epilepsy	Insomnia	Generalized epilepsy	34	-0.690 (-1.960, 0.580)	0.287047	-0.00341874	0.0196168	0.862746	27.0871	0.755853	33	-0.373477	1.92794	0.847621	-0.610288	0.939285	0.515862	-1.44926	1.83294	0.434781	-0.744517	1.3823	0.593774
	FinnGen	Sleep-related traits → Epilepsy	Chronotype	Generalized epilepsy	122	-0.067 (-0.406, 0.271)	0.696285	0.00110807	0.0114037	0.922756	129.513	0.281785	121	-0.11466	0.516547	0.824712	-0.0298141	0.255313	0.907038	0.0607117	0.697256	0.930758	0.357675	0.687105	0.603629
	FinnGen	Sleep-related traits → Epilepsy	Morning person	Generalized epilepsy	100	-0.165 (-0.411, 0.082)	0.190175	-0.02417	0.0139598	0.0865265	121.211	0.0642079	99	0.457715	0.380333	0.231698	-0.130712	0.167824	0.43606	-0.233498	0.438212	0.595338	-0.0701653	0.425343	0.86931
	FinnGen	Sleep-related traits → Epilepsy	Frequent insomnia symptoms	Generalized epilepsy	11	-0.140 (-0.735, 0.455)	0.645589	0.0150778	0.0330748	0.659284	7.34841	0.692194	10	-0.484179	0.814505	0.566855	-0.33917	0.402632	0.399575	-0.491774	0.602176	0.433147	-0.4329	0.477419	0.385867
	FinnGen	Sleep-related traits → Epilepsy	Sleep duration	Focal epilepsy	58	0.074 (-0.220, 0.368)	0.621823	-0.0056606	0.00941304	0.550029	66.479	0.182857	57	0.403226	0.567798	0.480554	0.300484	0.214775	0.161793	0.313607	0.453682	0.492216	0.429957	0.351124	0.225794
	FinnGen	Sleep-related traits → Epilepsy	Long sleep duration	Focal epilepsy	7	-0.944 (-3.847, 1.959)	0.523958	-0.00322604	0.0289496	0.915605	6.09061	0.413117	6	-0.432507	4.86637	0.93263	-2.18995	1.90695	0.250801	-2.7629	2.63046	0.334012	-2.97349	2.58373	0.293584
	FinnGen	Sleep-related traits → Epilepsy	Short sleep duration	Focal epilepsy	22	-0.078 (-1.474, 1.317)	0.912595	0.0120757	0.027052	0.660112	33.203	0.0440139	21	-1.91365	4.17547	0.651672	-0.23274	0.857753	0.786132	-0.21561	1.75626	0.903459	-1.05099	1.62871	0.525725
	FinnGen	Sleep-related traits → Epilepsy	Daytime sleepiness	Focal epilepsy	33	0.134 (-0.651, 0.919)	0.737644	-0.0091332	0.0129704	0.486591	28.2374	0.657568	32	1.34871	1.77072	0.452011	0.364337	0.573491	0.525235	0.602877	1.05802	0.57278	0.532521	0.966142	0.585337
	FinnGen	Sleep-related traits → Epilepsy	Daytime napping	Focal epilepsy	79	0.141 (-0.255, 0.536)	0.485248	-0.00185224	0.00679715	0.785965	67.6834	0.791454	78	0.327111	0.712796	0.64759	0.118207	0.300594	0.69414	-0.397084	0.697169	0.570609	-0.0699118	0.500642	0.889301
	FinnGen	Sleep-related traits → Epilepsy	Insomnia	Focal epilepsy	34	-0.048 (-0.743, 0.646)	0.891936	-0.0260312	0.0097874	0.012118	53.6669	0.0129456	33	2.35343	0.959899	0.0198575	-0.24059	0.457912	0.599301	-1.064	1.1805	0.373955	-1.13841	0.9255	0.227374
	FinnGen	Sleep-related traits → Epilepsy	Chronotype	Focal epilepsy	122	-0.020 (-0.164, 0.125)	0.790175	0.00382408	0.00484446	0.431452	127.735	0.319945	121	-0.182616	0.219296	0.406646	0.00835823	0.10587	0.937074	-0.326809	0.282857	0.250209	0.0708636	0.237728	0.766148
	FinnGen	Sleep-related traits → Epilepsy	Morning person	Focal epilepsy	100	-0.064 (-0.162, 0.035)	0.207719	-0.000256749	0.00568019	0.964039	105.966	0.297691	99	-0.0569612	0.154625	0.713383	-0.0954754	0.0721507	0.185743	-0.261921	0.185932	0.162059	-0.13866	0.164181	0.400396
	FinnGen	Sleep-related traits → Epilepsy	Frequent insomnia symptoms	Focal epilepsy	11	0.233 (-0.022, 0.488)	0.0727426	-0.0271791	0.014066	0.085362	8.34695	0.594987	10	0.850992	0.345113	0.035814	0.208182	0.182579	0.254191	0.00380616	0.341311	0.991322	0.565947	0.262258	0.0563015
